# Supplementary material for: Antiproliferative and Morphological Effects of Fenretinide Lipid Nanosystems in Colon Adenocarcinoma Cells
Source: Pharmaceutics. 2024 Nov 6;16(11):1421. doi: 10.3390/pharmaceutics16111421 (PMC11597870; doi:10.3390/pharmaceutics16111421)
Supplement: Supplementary file 1 [file pharmaceutics-16-01421-s001.zip]

Archive with 1 entries (1 files):
- pharmaceutics-3256385-supplementary.pptx
